# Supplementary material for: Enhancing Gas Fermentation Efficiency via Bioaugmentation with Megasphaera sueciensis and Clostridium carboxidivorans
Source: Bioengineering (Basel). 2025 Apr 29;12(5):470. doi: 10.3390/bioengineering12050470 (PMC12109107; doi:10.3390/bioengineering12050470)
Supplement: Supplementary file 1 [file bioengineering-12-00470-s001.zip]

Archive with 1 entries (1 files):
- bioengineering-3562012-supplementary.pdf
